# Supplementary material for: Decrease in acetyl-CoA pathway utilizing butyrate-producing bacteria is a key pathogenic feature of alcohol-induced functional gut microbial dysbiosis and development of liver disease in mice
Source: Gut Microbes. 2021 Aug 7;13(1):1946367. doi: 10.1080/19490976.2021.1946367 (PMC8354657; doi:10.1080/19490976.2021.1946367)
Supplement: Supplemental Material [file KGMI_A_1946367_SM3771.zip]

Archive with 2 entries (1 files):
- supplementary/
- supplementary/Final Supplemental Tables RichaSJan19th 2021.xlsx
