# Supplementary material for: Decrease in acetyl-CoA pathway utilizing butyrate-producing bacteria is a key pathogenic feature of alcohol-induced functional gut microbial dysbiosis and development of liver disease in mice
Source: Gut Microbes. 2021 Aug 7;13(1):1946367. doi: 10.1080/19490976.2021.1946367 (PMC8354657; doi:10.1080/19490976.2021.1946367)
Supplement: Supplemental Material [file KGMI_A_1946367_SM3771.zip › supplementary/Final Supplemental Tables RichaSJan19th 2021.xlsx]

## Sheet: Supplemental Table SI
Butyrate Producing genera	References
Acetivibrio	https://doi.org/10.1007/BF00248604
Acetoanaerobium	PMID: 29238752
Acetonema	PMID: 29238752
Acidaminococcus	PMID: 29238752
Actinocatenispora	PMID: 29238752
Actinokineospora	PMID: 29238752
Actinomadura	PMID: 29238752
Actinomyces	PMID: 29238752
Actinoplanes	PMID: 29238752
ActinoplanesI	PMID: 29238752
Actinopolymorpha	PMID: 29238752
Agathobacter	PMID: 26619944
Albidiferax	PMID: 29238752
Alcaligenes	PMID: 28638068
Alicyclobacillus	PMID: 29238752
Alistipes	PMID: 29238752
Alkaliphilus	PMID: 29238752
Alloactinosynnema	PMID: 29238752
Allobaculum	PMID: 29238752
Allokutzneria	PMID: 29238752
Anaeroarcus	PMID: 22675604
Anaerobacter	https://doi.org/10.1007/BF00425359
Anaerobutyricum	PMID: 33001550, PMID: 30351260
Anaerococcus	PMID: 29238752
Anaerofustis	PMID: 29238752
Anaeroglobus	PMID: 29238752
Anaeromyxobacter	PMID: 29238752
Anaerosalibacter	PMID: 29238752
Anaerosphaera	PMID: 19643871
Anaerostipes	PMID: 29238752
Anaerotruncus	PMID: 29238752
Anaerovorax	PMID: 29238752
Angustibacter	PMID: 29238752
Aquabacterium	PMID: 29238752
Arsenicicoccus	PMID: 29238752
Azoarcus	PMID: 29238752
Bacillus	PMID: 29238752
Blastococcus	PMID: 29238752
Blautia	PMID: 29238752
Brachyspira	PMID: 29238752
Butyricicoccus	PMID: 29238752
Butyricimonas	PMID: 29238752
Butyrivibrio	PMID: 29238752
Caldanaerobacter	PMID: 29238752
Caldithrix	PMID: 29238752
Caloramator	PMID: 29238752
Caloranaerobacter	PMID: 29238752
Caminicella	PMID: 12361265
Carboxydothermus	PMID: 29238752
Catelliglobosispora	PMID: 29238752
Catenibacterium	PMID: 10939666
Catenuloplanes	PMID: 29238752
Cetobacterium	PMID: 29238752
Chondromyces	PMID: 29238752
Christensenella	PMID: 21357455
Christensenellaceae	PMID: 31316481
Chryseobacterium	PMID: 29238752
Chrysiogenes	PMID: 29238752
Clostridiisalibacter	PMID: 29238752
Clostridium	PMID: 31316481
Clostridium sensu stricto	PMID: 29238752
Clostridium sensu stricto	PMID: 25343515
ClostridiumIV	PMID: 29238752
ClostridiumXI	PMID: 29238752
ClostridiumXII	PMID: 29238752
ClostridiumXlVa	PMID: 29238752
Coprobacillus	https://www.uniprot.org/uniprot/R5VGD9, PMID: 10711596
Coprococcus	PMID: 29238752
Corallococcus	PMID: 29238752
Cryptanaerobacter	PMID: 29238752
Cystobacter	PMID: 29238752
Dactylosporangium	PMID: 29238752
Deferribacter	PMID: 29238752
Defluviitaleaceae	PMID: 21515711
Dehalobacter	PMID: 29238752
Desulfarculus	PMID: 29238752
Desulfatibacillum	PMID: 29238752
Desulfitibacter	PMID: 29238752
Desulfitobacterium	PMID: 29238752
Desulfobacter	PMID: 29238752
Desulfobacterium	PMID: 29238752
Desulfobacula	PMID: 29238752
Desulfobulbus	PMID: 29238752
Desulfococcus	PMID: 29238752
Desulfomonile	PMID: 29238752
Desulforegula	PMID: 29238752
Desulfosarcina	PMID: 29238752
Desulfospira	PMID: 29238752
Desulfosporosinus	PMID: 29238752
Desulfotignum	PMID: 29238752
Desulfotomaculum	PMID: 29238752
Desulfovirgula	PMID: 29238752
Desulfurispirillum	PMID: 29238752
Desulfurispora	PMID: 29238752
Desulfuromonas	PMID: 29238752
Dethiobacter	PMID: 29238752
Dorea	PMID: 29238753
Eggerthella	PMID: 29238752
Eisenbergiella	PMID: 24282142
Elizabethkingia	PMID: 29238752
Erysipelotrichaceae_incertae_sedis	PMID: 29238752
Eubacterium	PMID: 29238752
Eubacterium	PMID: 28721246;PMID: 29238753
Faecalibacterium	PMID: 29238752
Fastidiosipila	PMID: 15774674
Fervidicella	PMID: 29238752
Fervidobacterium	PMID: 29238752
Filifactor	PMID: 29238752
Flavonifractor	PMID: 29238752
Fusobacterium	PMID: 29238752
Gardnerella	PMID: 29238752
Geoalkalibacter	PMID: 29238752
Geobacter	PMID: 29238752
Geopsychrobacter	PMID: 29238752
Geothrix	PMID: 29238752
Glycomyces	PMID: 29238752
Goodfellowiella	PMID: 29238752
Guggenheimella	PMID: 15774641
Halanaerobium	PMID: 29238752
Haliangium	PMID: 29238752
Hallella	PMID: 29238752
Haloglycomyces	PMID: 29238752
Haloplasma	PMID: 29238752
Hamadaea	PMID: 29238752
Heliobacterium	PMID: 29238752
Herbidospora	PMID: 29238752
Hyalangium	PMID: 29238752
Ignavibacterium	PMID: 29238752
Intestinimonas	PMID: 29238752
Intrasporangium	PMID: 29238752
Johnsonella	https://doi.org/10.1002/9781118960608.gbm00645, PMID: 8186083
Kibdelosporangium	PMID: 29238752
Kineosporia	PMID: 29238752
Knoellia	PMID: 29238752
Kosmotoga	PMID: 29238752
Kribbella	PMID: 29238752
Kroppenstedtia	PMID: 29238752
Kutzneria	PMID: 29238752
Labilithrix	PMID: 29238752
Laceyella	PMID: 29238752
Lachnoanaerobaculum	PMID: 29238752
Lachnobacterium	PMID: 29238752
Lachnospira	PMID: 30669509
Lachnospiracea_incertae_sedis	PMID: 29238752
Lechevalieria	PMID: 29238752
Lechevalieria_Nocardia	PMID: 29238752
Lentzea	PMID: 29238752
Longispora	PMID: 29238752
Marinifilum	PMID: 29238752
Marinitoga	PMID: 29238752
Marmoricola	PMID: 29238752
Megasphaera	PMID: 29238752
Mesotoga	PMID: 29238752
Micromonospora	PMID: 29238752
Modestobacter	PMID: 29238752
Mogibacteriaceae	PMID: 31316481
Moorella	PMID: 29238752
Moryella	PMID: 29238752
Murdochiella	PMID: 29238752
Myxococcus	PMID: 29238752
Myxococcus_Cystobacter	PMID: 29238752
Natranaerobius	PMID: 29238752
Nocardioides	PMID: 29238752
Odoribacter	PMID: 29238752
Olsenella	PMID: 29238752
Ornithinimicrobium	PMID: 29238752
Oscillibacter	PMID: 29238752
Oscillospira	PMID: 28028921
Oxobacter	PMID: 29238752
Paludibacter	PMID: 29238752
Papillibacter	PMID: 28761933
Pelobacter	PMID: 29238752
Pelosinus	PMID: 29238752
Peptococcus	PMID: 572375
Peptoniphilus	PMID: 29238752
Peptostreptococcaceae_incertae_sedis	PMID: 29238752
Peptostreptococcus	PMID: 10933261
Petrotoga	PMID: 29238752
Phycicoccus	PMID: 29238752
Porphyromonas	PMID: 29238752
Proteocatella	PMID: 29238752
Pseudobutyrivibrio	PMID: 29238752
Pseudoflavonifractor	PMID: 29238752
Pseudoramibacter	PMID: 29238752
Pseudothermotoga	PMID: 29238752
Psychrilyobacter	PMID: 29238752
Rikenella	PMID: 29238752
Roseburia	PMID: 29238752
Ruminococcus	PMID: 29238752
Saccharofermentans	PMID: 29238752
Saccharothrix	PMID: 29238752
Salinispora	PMID: 29238752
Sarcina	PMID: 29238752
Sedimentibacter	PMID: 29238752
Shimazuella	PMID: 29238752
Shuttleworthia	PMID: 29238752
Smithella	PMID: 29238752
Smithella	PMID: 29238752
Solobacterium	PMID: 10832964
Sorangium	PMID: 29238752
Sphaerobacter	PMID: 29238752
Spirillospora	PMID: 29238752
Sporichthya	PMID: 29238752
Sporolituus	PMID: 29238752
Stackebrandtia	PMID: 29238752
Stigmatella	PMID: 29238752
Streptomyces	PMID: 29238752
Subdoligranulum	PMID: 29238752
Symbiobacterium	PMID: 29238752
Syntrophomonas	PMID: 29238752
Syntrophothermus	PMID: 29238752
Tannerella	PMID: 29238752
Tepidimicrobium	PMID: 19625437
Terrabacter	PMID: 29238752
Tetrasphaera	PMID: 29238752
Thermicanus	PMID: 29238752
Thermoactinomyces	PMID: 29238752
Thermoanaerobacter	PMID: 29238752
Thermoanaerobacterium	PMID: 29238752
Thermohydrogenium	PMID: 29238752
Thermomonospora	PMID: 29238752
Thermosipho	PMID: 29238752
Thermosulfidibacter	PMID: 29238752
Thermotalea	PMID: 29238752
Thermotoga	PMID: 29238752
Treponema	PMID: 29238752
Tumebacillus	PMID: 29238752
Turicibacter	PMID: 29238752
Verrucosispora	PMID: 29238752

## Sheet: Supplemental Table SII
KEGG Ortholog (KO) #	E.C.	Butyrate Pathway	Enzymes abbreviation	Name	Alternate Names
K01843	EC:5.4.3.2	Lysine	KamA	lysine-2,3-aminomutase	None
K01844	EC:5.4.3.3	Lysine	KamD	β-lysine-5,6-aminomutase α	None
K18011	EC:5.4.3.3	Lysine	KamE	β-lysine-5,6-aminomutase β	None
K18012	EC:1.4.1.11	Lysine	Kdd	3,5-diaminohexanoate dehydrogenase	L-erythro-3,5-diaminohexanoate dehydrogenase
K18013	EC:2.3.1.247	Lysine	Kce	3-keto-5-aminohexanoate cleavage enzyme	None
K18014	EC:4.3.1.14	Lysine	Kal	3-aminobutyryl-CoA ammonia lyase	None
K01034	EC:2.8.3.8 2.8.3.9	Lysine	AtoD	butyryl-CoA:acetoacetate CoA transferase (α subunit)	acetate CoA/acetoacetate CoA-transferase alpha subunit
K01035	EC:2.8.3.8 2.8.3.9	Lysine	AtoA	butyryl-CoA:acetoacetate CoA transferase (β subunit)	acetate CoA/acetoacetate CoA-transferase beta subunit
K01036	EC:2.8.3.8 2.8.3.9	Lysine	Ato	butyrate-acetoacetate CoA-transferase	acetate CoA/acetoacetate CoA-transferase
K00626	EC:2.3.1.9	Acetyl-CoA	Thl ot AtoB	thiolase	acetyl-CoA C-acetyltransferase, acetyl-coenzyme A acetyltransferases
K01027	EC:2.8.3.5	Acetyl-CoA	OXCT	3-oxoacid CoA-transferase	None
K01028	EC:2.8.3.5	Acetyl-CoA	OXCT-A or scoA	3-oxoacid CoA-transferase subunit A	None
K01029	EC:2.8.3.5	Acetyl-CoA	OXCT-B or scoB	3-oxoacid CoA-transferase subunit B	None
K00074	EC:1.1.1.157	Acetyl-CoA	Hbd	β-hydroxybutyryl-CoA dehydrogenase	3-hydroxybutyryl-CoA dehydrogenase
K00022	EC:1.1.1.35	Acetyl-CoA	HADH	3-hydroxyacyl-CoA dehydrogenase	None
K00022	EC:1.1.1.36	Acetyl-CoA	phbB	acetoacetyl-CoA reductase	None
K17865	EC:4.2.1.55	Acetyl-CoA	CroR	crotonase	3-hydroxybutyryl-CoA dehydratase
K01692	EC:4.2.1.17	Acetyl-CoA	echA	crotonase	enoyl-CoA hydratase
K01715	EC:4.2.1.17	Acetyl-CoA	crt	crotonase	enoyl-CoA hydratase
K00634	EC:2.3.1.19	Acetyl-CoA	Ptb	phosphate butyryltransferase	None
K00929	EC:2.7.2.7	Acetyl-CoA	Buk	butyrate kinase	None
K00823	EC:2.6.1.19	4 Aminobutyrate	GABA- T or puuE	4-aminobutyrate transaminase	GABA transaminase or 4-aminobutyrate aminotransferase
K16871	EC:2.6.1.96	4 Aminobutyrate	POP2	4-aminobutyrate---pyruvate transaminase	None
K18120	EC:1.1.1.61	4 Aminobutyrate	AbfH, 4hbD	4-hydroxybutyrate dehydrogenase	2- kEGG Id's
K00043	EC:1.1.1.61	4 Aminobutyrate	gbd	4-hydroxybutyrate dehydrogenase
K18122	EC:2.8.3.-	4 Aminobutyrate	4Hbt, cat2, abfT	butyryl-CoA:4-hydroxybutyrate CoA transferase	4-hydroxybutyrate CoA-transferase
K14534	EC:4.2.1.120 5.3.3.3	4 Aminobutyrate	AbfD, Isom	4-hydroxybutyryl-CoA dehydratase	vinylacetyl-CoA-Delta-isomerase, vinylacetyl-CoA 3,2-isomerase, Delta3-cis-Delta2-trans-enoyl-CoA isomerase
K01580	EC:4.1.1.15	Glutarate	Gdc or gadB, gadA, GAD	Glutamate decarboxylase	None
K15371	EC:1.4.1.2	Glutarate	Gdh, GDH2	Glutamate dehydrogenase	None
K00109	EC:1.1.99.2	Glutarate	L2Hgdh	2-hydroxyglutarate dehydrogenase	None
K01039	EC:2.8.3.12	Glutarate	GctA	glutaconate CoA transferase (α)	None
K01040	EC:2.8.3.12	Glutarate	GctB	glutaconate CoA transferase (β )	None
No KEGG ID	EC:4.2.1.-	Glutarate	HgCoAd	2-hydroxy-glutaryl-CoA dehydrogenase (α, β, γ subunits)	None
K20903	EC:4.2.1.167	Glutarate	HgCoAd, hgdA	2-hydroxy-glutaryl-CoA dehydrogenase (α)	(R)-2-hydroxyglutaryl-CoA dehydratase subunit alpha
K20904	EC:4.2.1.168	Glutarate	HgCoAd, hgdB	2-hydroxy-glutaryl-CoA dehydrogenase (β)	(R)-2-hydroxyglutaryl-CoA dehydratase subunit beta
K01615	EC:4.1.1.70		Gcd or GcdA	glutaconyl-CoA decarboxylase (α, β subunits)	None
K00248	EC:1.3.8.1	Common to all	Bcd	butyryl-CoA dehydrogenase (including electron transfer protein α, β subunits	None
K17829	EC:1.3.1.86	Common to all	ccrA	crotonyl-CoA reductase	None
K10783	EC:1.3.1.9 1.3.1.44	Common to all	ter1	trans-2-enoyl-CoA reductase (NAD+)	enoyl-acyl-carrier protein reductase
K00209	EC:1.3.1.9 1.3.1.44	Common to all	ter2	enoyl-acyl-carrier protein reductase	trans-2-enoyl-CoA reductase (NAD+)
K19709	EC:2.8.3.8	Common to all	But	butyryl-CoA:acetate CoA transferase	acetate CoA-transferase; acetate coenzyme A-transferase; butyryl CoA:acetate CoA transferase; butyryl coenzyme A transferase; succinyl-CoA:acetate CoA transferase
K03930	EC:3.1.1.-	Butyrate hydrolysis	estA	putative tributyrin esterase	None
